# Supplementary material for: Characterization of the position of the extraocular muscles and orbit in acquired esotropia both at distance and near using orbital magnetic resonance imaging
Source: PLoS One. 2021 Mar 12;16(3):e0248497. doi: 10.1371/journal.pone.0248497 (PMC7954285; doi:10.1371/journal.pone.0248497)
Supplement: S1 File — (XLSX) [file pone.0248497.s001.xlsx]

## Sheet: Sheet1
LRSRband ARDE	LRSRband DIE	LRSRband Control	Axial length ARDE	Axial length DIE	Axial length Control	LR Vertical angle ARDE	LR Vertical angle DIE	LR Vertical angle Control	LR tilting angle ARDE	LR tilting angle DIE	LR tilting angle Control	MR vertical angle ARDE	MR vertical angle DIE	MR vertical angle Control	SR horizontal angle ARDE	SR horizontal angle DIE	SR horizontal angle Control	IR horizontal angle ARDE	IR horizontal angle DIE	IR horizontal angle Control	SRLR displacement angle ARDE	SRLR displacement angle DIE	SRLR displacement angle Control	Globe volume ARDE	Globe volume DIE	Globe volume Control	Bony orbit cavity ARDE	Bony orbit cavity DIE	Bony orbit cavity Control	Whole orbit ARDE	Whole orbit DIE	Whole orbit Control	G/B ARDE	G/B DIE	G/B Control	G/W ARDE	G/W DIE	G/W Control	Proptosis ARDE	Proptosis DIE	Proptosis Control	Age ARDE	Age DIE	Age Control	Period until first visit ARDE	Period until first visit DIE	Near deviation angle ARDE	Near deviation angle DIE	Far deviation angle ARDE
1	3	1	20.7	22.2	23.2	6.34	-29.48	-7.76	-7.96	-32.21	-9.64	-3.41	-3.39	-6.95	11.89	13.48	5.84	20.58	20.65	1.32	94.78	127.97	101.58	9133.5	8053.87	8876.25	25286.2	23094.4	29691.2	34851.4	28967.2	39655	0.361204	0.348738	0.298952	0.26207	0.278034	0.223837	15.6	12	12.1	60	85.1178	72	84	24	4	25	14
1	3	4	22.9	22.9	22.5	-26.8	-24.49	-3.37	-31.33	-27.33	-16.56	-3.5	-12.24	-13.27	0	12.99	9.09	23.67	11.67	15.55	119.65	121.71	100.43	9352.88	9003.75	9530.62	28624.1	24250	30194.4	34191	32196.9	38185.6	0.326748	0.371289	0.315642	0.273548	0.279647	0.249587	9.5	11.8	13	84	75.274	67	84	120	1	14	4
4	4	1	24.7	24.8	24.6	0.88	-10.35	-2.73	-18.43	-25.35	-13.83	0	-3.5	-8.07	9.09	15.91	0	17.5	21.24	9.28	91.51	117.81	94.03	10432.5	9667.12	9785	33876.9	27505.9	28645	44949.4	35273.2	37179.4	0.307953	0.351457	0.341595	0.232094	0.274064	0.263184	10.4	13.1	15.3	78	65.2603	69	24	65	-10	18	2
4	2	1	22.9	22.4	22.9	-13.16	-22.23	-8.37	-19.44	-33.06	-26.57	-2.19	-7.74	-9.87	6.88	1.68	16.78	16.76	15.99	23.76	114.89	114.67	114.95	10615	7976.25	8935	29848.1	24272.6	30201.2	41311.2	27921	41998.1	0.355634	0.328611	0.295849	0.256952	0.285672	0.212748	16.9	6.7	17.5	68	79.1589	75	60	180	6	16	16
3	4	4	22	23.4	23.3	-9.87	-16.26	-8.13	-15.26	-31.09	-19.38	-9.01	0	6.2	10.71	15.95	8.82	18.35	21.94	20.79	105.56	121.2	105.27	10563.8	8248.12	9653.12	33494.4	24049.9	31806.2	40134.4	29792.2	42971.2	0.315389	0.342959	0.303498	0.26321	0.276855	0.224641	9	10.8	14.7	75	73.4849	81	84	36	4	16	8
3	3	2	25.6	24.4	23.3	-9.21	-14.22	-11.33	-24.78	-35.23	-15.43	-8.78	-7.79	-12.68	8.43	8.13	4.3	10.28	21.27	10.5	106.88	112.04	106.56	8727.38	8652.38	6633.75	24667.5	25205.2	19930	34457.6	31797.4	26160.6	0.353801	0.343277	0.332852	0.253278	0.27211	0.253578	10.1	15	11.3	74	85.737	65	36	48	-4	25	8
4	4	1	25.5	22.3	25.1	-16.8	-18.55	-7.8	-23.78	-33.59	-21.61	-3.24	-7.28	-5.4	14.93	12.25	17.66	22.19	18.26	20.51	115.18	121.17	115.77	9790.5	7942.87	7386.38	25843.1	24451.1	23826.4	32067	28283.6	33925.1	0.378844	0.324847	0.310008	0.305314	0.280829	0.217726	11.1	9.9	15.2	66		69	6		-4		6
4	3	1	22.8	22.8	23.5	0	-19.25	-5.29	-22.42	-28.95	-14.49	-2.58	-6.2	-12.11	11.32	15.64	6.93	33.31	10.22	13.37	101.74	127.01	100.51	8415.75	9068.75	8127.5	23648.6	24478.8	25435.6	29129.6	32235	35295.6	0.355866	0.370474	0.319532	0.288907	0.281332	0.230269	13.8	11.8	15.5	81		76	12		-4		6
2	4	3	22.7	24.9	21	-10.96	-9.76	-3.47	-27.9	-29.68	-12.09	0	1.24	-4.4	15.3	16.27	7.35	15.64	25.37	22.74	107.89	115.74	100.37	8741.62	9486.38	8261.25	25870.9	28485	22425.6	33454.9	36102	30657.5	0.337894	0.333031	0.368384	0.261296	0.262766	0.269469	14.3	12.9	13.8	81		72	228		-10		4
3	2	1	23.3	22.4	23.1	-15.37	-17.56	-6.61	-27.11	-28.44	-16.16	4.07	-10.25	-7.87	10.3	25.77	18.25	18.46	21.49	24.83	117.98	132.16	114.66	7845	7981.88	7635	25702.5	24441	22737.5	30693.8	27912.4	30303.8	0.305223	0.326577	0.335789	0.255589	0.285962	0.251949	10.6	7.4	14.6	82		68	1		-4		1
3	4	1	23.7	23.1	25.2	-34.78	-19.68	-6.54	-38.9	-21.92	-7.01	-7.43	-3.86	-7.28	11.31	12.35	5.37	18.71	20.49	22.38	143.64	124.17	101.23	8730.75	7846.88	9776.88	22287.4	24531.4	25686.9	28200.4	29632.5	38358.8	0.391735	0.319871	0.380618	0.309597	0.264806	0.25488	12.9	10.4	17.5	75		76	120		0		8
1	3	1	23.7	24	23.1	-7.43	-23.36	-18.43	-12.96	-16.16	-16.93	-15.6	-9.36	-14.35	22.12	17.35	10.86	25.1	24.41	17.27	104.56	130.98	120.14	10141.2	8566.12	8448.75	29938.1	24803.2	22271.9	37640.6	31084.5	29716.9	0.33874	0.345363	0.379346	0.269423	0.275575	0.284308	11.5	15.4	15.7	63		66	240		8		10
4		1	25		23	-3.18		-2.12	-3.8		-16.77	-11.65		-17.2	16.89		19.38	16.84		-12.34	104.49		111.54	9624		8254.37	27484.1		22462.5	33678.8		31140.6	0.350166		0.367474	0.285759		0.265068	13.6		13.8	72		69	8		2		16
3		3	21.5		23.9	-16.14		3.22	-15.43		29.74	-7.04		-3.54	7.85		9.18	17.17		18.42	108.37		98.89	6633		9299.37	18176.2		28760	24356.6		36155	0.364927		0.323344	0.272328		0.257209	13.6		13.5	69		70	24		-1		4
1		1	24.8		22.8	-10.83		-7.91	-28.74		-11.98	-8.19		-8.75	19.36		6.5	17.63		13.49	102.64		105.19	10425.6		8646.88	34301.3		27990	44151.9		37629.4	0.303943		0.308927	0.236131		0.229791	12.4		15.4	75		72	120		-10		8
3		1	23		23.2	-15.54		-12.2	-25.14		-14.84	-4.18		-13.09	2.39		7.26	25.02		18.82	121.78		108.2	7182		9113.75	18475.5		29075.6	26150.6		42083.8	0.388731		0.31345	0.27464		0.216562	15		17.5	67		66			6		20
3		3	23.9		23.9	-12.99		-8.62	-17.1		-11.04	-1.89		0	10.12		17.1	24.52		21.52	111.42		113.81	8019		8712.5	24850.1		23007.5	33337.5		30566.2	0.322695		0.378681	0.24054		0.285037	14.5		14.8	75		72			4		8
2		1	22.9		23	6.75		-12.2	-14		-11.31	-15.01		-8.13	23.96		7.66	19.31		3.3	94		111.06	7977.75		9022.5	23787		28605	31803.4		41010	0.335383		0.315417	0.250846		0.220007	13.8		10.4	66					-2		10
4		4	22.6		23	-16.99		-6.34	-14.1		-10.3	-8.66		-8.33	11.31		18.42	13.58		24.26	114.14		112.19	8281.88		9573.75	26182.5		29109.4	31264.9		38375	0.316313		0.328889	0.264894		0.249479	10.6		14.1	77					-8		8
2		1	21.1		24.4	-7.88		-4.13	-24.23		-11.24	0		-6.34	11.89		9.18	20.73		12.92	111.8		99.83	9168.38		9148.12	25381.5		28241.2	34862.6		35909.4	0.361223		0.323928	0.262986		0.254756	15.8		12.2
1		1	22.9		22.7	-11.63		-8.13	-35.84		-21.09	-2.26		-6.2	4.51		9.64	17.95		19.25	106.49		109.37	9342		9286.88	28074.4		28702.5	34015.5		41532.5	0.332759		0.323556	0.27464		0.223605	10.8		18.6
4		4	24.1		22.9	-22.87		-8.46	-20.56		-16.65	-5.75		-8.65	13.13		9.99	18.8		19.76	121.19		108.08	10347.5		10152.5	32643.8		31359.4	44835.6		42682.5	0.316983		0.323747	0.230787		0.237861	10.4		14.7
4		2	23.3		23.2	-33.23		-10.99	-29.05		-8.28	-6.63		-5.41	4.09		6.37	17.56		15.88	145.61		107.21	11165		6418.75	29460.6		20383.8	39965.6		26775	0.37898		0.314895	0.279365		0.239729	16.4		12.4
3		2	22.8		25.5	0		4.64	-10.3		-7.33	-8.23		-4.4	10.18		9.1	22.24		16.52	102.66		96.01	10890.6		7578	32740		22686.8	39667.5		33259.9	0.33264		0.334028	0.274548		0.227842	7.9		13.8
1		1	25.4		23.6	-11.98		-6.16	-16.26		-14.74	-9.85		-9.16	6.12		9.77	8.35		18.19	120.84		104.24	8733		7883.12	26564.2		25382.5	34560.8		36551.3	0.32875		0.310573	0.252685		0.215673	10.1		15.2
4		4	24.3		22.3	-8.93		-12.53	-31.84		-7.85	-4.34		-6.2	12.09		15.04	17.71		32.11	110.03		116.44	9846.75		8430.62	25113.8		21610.6	30400.1		31234.4	0.392086		0.390115	0.323905		0.269915	9.7		14.1
4		3	23		23.3	-14.62		-3.95	-14.62		-11.77	-2.51		-11.5	9.29		17.32	25.93		22.26	104.04		115.04	8493.38		7612.5	22888.5		21940	28157.3		29896.9	0.371076		0.346969	0.301641		0.254625	13.1		13.8
3		1	21.7		25.7	-19.38		-10.73	-24		-8.87	0		-10.2	14.99		13.58	19.35		26.62	133.34		113.26	8728.5		9720.62	24575.2		27910	33282.8		40003.7	0.355174		0.348285	0.262253		0.242993	13.8		19.2
3		1	23.3		23.5	-8.84		-22.02	-21.91		-7.08	4.64		-13.39	6.79		14.97	21.8		16.99	109.16		125.6	7948.5		8035	24939.4		21053.1	31557.4		27948.8	0.318713		0.381654	0.251875		0.28749	10.6		15.2
3		1	24.4		24.2	-12.56		-4.35	-22.08		-3.56	-9.78		-14.02	10.18		17.99	17.39		-4.06	119.79		110.96	9033		8550.62	23567.2		22536.2	28153.1		29526.9	0.383286		0.379416	0.320852		0.289588	12.9		12.6
3		3	23.1		23.9	-8.13		-5.36	-3.42		-9.76	-14.68		-2.54	22.11		9.01	23.12		16.93	106.19		103.52	9676.88		9058.12	28792.5		16654.1	36313.1		37660	0.33609		0.543897	0.266484		0.240524	11.8		14.1
3		1	25.4		23.4	-18.97		-8.62	-25.35		-11.04	-10.54		-9.46	21.52		10.34	16.78		18.93	125.11		107.36	9402		8588.75	27135		27528.8	33817.1		37893.1	0.34649		0.311992	0.278025		0.226657	13.1		14.8
2		1	20.8		22.8	-5.74		-12.34	-28.07		-26.57	-2.06		-6.71	15.95		9.46	19.82		29.47	111.66		113.25	6598.5		8940.62	18434.6		26980	24849		40361.9	0.357941		0.33138	0.265544		0.221512	12.4		17.9
4		3	24		23.9	-9.09		-4.76	-4.74		-13.09	-10.46		0	14.74		19.76	18.89		11.31	101.24		114.55	10315.6		8270.62	34683.7		23575	44627.5		26592.5	0.29742		0.350822	0.23115		0.311013	13		13.8
2			23.6			-23.18			-15.74			-4.05			4.57			24.03			142.41			6947.25			19694.2			26012.2			0.352755			0.267076			14.5
2			24.5			-6.31			-12.99			0			4.24			30.28			107.54			7925.62			23770.5			32968.5			0.333423			0.2404			15.2
1			22.2			-14.32			-13.05			-16.7			30.96			15.41			126.83			8271			23901.4			31310.6			0.346047			0.26416			13.4
4			22.6			-19.29			-17.53			0			17.97			17.97			112.67			8230.5			26109			31797.4			0.315236			0.258842			9.2
[truncated: 1 more columns]
